# Supplementary material for: Lactobacillus plantarum Alters Gut Microbiota and Metabolites Composition to Improve High Starch Metabolism in Megalobrama amblycephala
Source: Animals (Basel). 2025 Feb 18;15(4):583. doi: 10.3390/ani15040583 (PMC11852042; doi:10.3390/ani15040583)
Supplement: Supplementary file 1 [file animals-15-00583-s001.zip]

Archive with 1 entries (1 files):
- animals-3422958-supplementary.pdf
